# Supplementary material for: Study of the Association Between SNPs and External Pelvimetry Measurements in Romanian Simmental Cattle
Source: Animals (Basel). 2025 May 29;15(11):1586. doi: 10.3390/ani15111586 (PMC12153695; doi:10.3390/ani15111586)
Supplement: Supplementary file 1 [file animals-15-01586-s001.zip]

Archive with 1 entries (1 files):
- animals-3594106-supplementary.pdf
